# Supplementary material for: Forest Cover Estimation in Ireland Using Radar Remote Sensing: A Comparative Analysis of Forest Cover Assessment Methodologies
Source: PLoS One. 2015 Aug 11;10(8):e0133583. doi: 10.1371/journal.pone.0133583 (PMC4532497; doi:10.1371/journal.pone.0133583)
Supplement: S1 Table — (XLSX) [file pone.0133583.s005.xlsx]

## Sheet: Sheet1
S1 Table. Comparison of classification accuracies with and without the ancillary data
		Longford				Sligo
		RF		ERT		RF		ERT
		OA	Kappa	OA	Kappa	OA	Kappa	OA	Kappa
i)	All variables	0.981	0.96	0.984	0.97	0.982	0.96	0.985	0.97
ii)	No soil	0.963	0.93	0.965	0.93	0.968	0.94	0.969	0.94
iii)	No elevation	0.978	0.96	0.979	0.96	0.966	0.93	0.967	0.93
iv)	Radar only	0.957	0.91	0.951	0.9	0.946	0.89	0.94	0.88
