# Supplementary material for: Forest Cover Estimation in Ireland Using Radar Remote Sensing: A Comparative Analysis of Forest Cover Assessment Methodologies
Source: PLoS One. 2015 Aug 11;10(8):e0133583. doi: 10.1371/journal.pone.0133583 (PMC4532497; doi:10.1371/journal.pone.0133583)
Supplement: S3 Table — (XLSX) [file pone.0133583.s007.xlsx]

## Sheet: Sheet1
S3 Table. Longford and Sligo classification results for multiple classes (RF = Random Forests, ERT = Extremely Randomised Trees, SVM = Support Vector Machines, ML = Maximum Likelihood, PA=Producer’s Accuracy, UA=User’s Accuracy) without ancillary elevation data
	Longford									Sligo
	RF		ERT		SVM		ML			RF		ERT		SVM		ML
	PA	UA	PA	UA	PA	UA	PA	UA	# Samples	PA	UA	PA	UA	PA	UA	PA	UA	# Samples
Forest	0.97	0.99	0.97	0.99	0.96	0.98	0.95	0.96	1189	0.96	0.98	0.96	0.97	0.95	0.98	0.94	0.97	3945
Grassland	0.85	0.88	0.88	0.9	0.87	0.9	0.77	0.85	472	0.77	0.7	0.74	0.7	0.72	0.67	0.47	0.34	502
Water	0.99	1	1	1	0.99	1	0.98	0.99	168	0.92	0.96	0.92	0.93	0.91	0.97	0.76	0.94	685
Settlement	0.86	0.74	0.92	0.77	0.86	0.7	0.7	0.59	182	0.87	0.83	0.85	0.83	0.89	0.78	0.82	0.66	1293
Peatland	0.87	0.97	0.89	0.94	0.84	0.98	0.72	0.82	296	0.88	0.91	0.88	0.9	0.89	0.92	0.71	0.89	1132
Crop	0.3	0.13	0.46	0.3	0.53	0.11	0	0	71	0.43	0.16	0.27	0.19	0.67	0.16	0.13	0.05	37
Exposed Rock	/	/	/	/	/	/	/	/	-	0.71	0.71	0.71	0.69	0.71	0.75	0.38	0.15	296
OA	0.918		0.928		0.919		0.865		/	0.91		0.904		0.905		0.829		/
Kappa	0.88		0.89		0.88		0.8		/	0.87		0.86		0.86		0.75		/
